# Supplementary material for: Laparoscopic functional fundoplication: a seven-step anti-reflux technique guided by Membrane anatomy landmarks
Source: Gastroenterol Rep (Oxf). 2025 Oct 16;13:goaf094. doi: 10.1093/gastro/goaf094 (PMC12529097; doi:10.1093/gastro/goaf094)
Supplement: goaf094_Supplementary_Data [file goaf094_supplementary_data.zip]

Archive with 8 entries (8 files):
- Figure S1.tif
- Figure S2.tif
- Figure S3.tif
- Figure S4.tif
- Figure S5.tif
- Figure S6.tif
- Figure S7.tif
- Supplementary Figure Legends  final version.docx
